# Supplementary material for: A systematic review and meta-analysis on the prevalence and impact of coronary artery disease in hospitalized COVID-19 patients
Source: Heliyon. 2023 Aug 25;9(9):e19493. doi: 10.1016/j.heliyon.2023.e19493 (PMC10480662; doi:10.1016/j.heliyon.2023.e19493)
Supplement: Multimedia component 2 [file mmc2.xlsx]

## Sheet: Risk of Bias assessment
		Selection				Comparability	Outcome
NO	Author last name	Q1	Q2	Q3	Q4	Q5	Q6	Q7	Q8	Overall	Risk of Bias
1	Loffi, 2020	1	1	1	0	1	1	1	1	7	Low	Risk of BIas	Frequancy
2	Yuan, 2020	1	0	1	0	1	1	1	1	6	Moderate	Low	40
3	Peterson, 2021	1	1	1	0	1	1	1	1	7	Low	Moderate	33
4	Park, 2021	1	1	1	0	1	1	1	0	6	Moderate	High	3
5	Yamada, 2021	1	1	1	0	1	1	1	1	7	Low
6	Bonnet, 2021	1	1	1	1	2	1	0	0	7	Low
7	Langnau , 2021	0	0	1	0	2	1	1	0	5	Moderate
8	Li, 2020	1	1	1	0	1	1	1	1	7	Low
9	Toprak, 2021	1	1	1	0	0	1	0	0	4	Moderate
10	Gunawardene, 2021	1	1	1	1	1	1	1	1	8	Low
11	Cheng, 2021	1	1	1	0	1	1	1	1	7	Low
12	Akıllı, 2021	0	0	1	0	0	1	1	1	4	Moderate
13	Inciardi, 2020	0	0	1	0	1	1	1	1	5	Moderate
14	Xie, 2020	0	0	1	0	0	1	1	1	4	Moderate
15	Jalali, 2021	1	1	1	1	1	1	1	1	8	Low
16	Xiong, 2020	1	1	1	0	0	1	1	1	6	Moderate
17	Zhang, 2020	1	1	1	0	0	1	1	1	6	Moderate
18	Li, 2021	1	1	1	1	1	1	1	1	8	Low
19	Aoun, 2021	1	1	1	0	1	0	1	1	6	Moderate
20	Scoccia, 2021	1	1	1	1	1	1	1	1	8	Low
21	Gottlieb, 2020	1	1	1	0	1	0	1	1	6	Moderate
22	Birtay, 2021	1	1	1	0	0	1	1	1	6	Moderate
23	Angeli, 2020	1	1	1	0	1	1	1	1	7	Low
24	Brojakowska, 2021	1	1	1	0	0	1	1	1	6	Moderate
25	Pezel, 2021	1	1	1	0	0	1	1	1	6	Moderate
26	Salinas, 2021	1	0	0	0	0	0	1	1	3	High
27	Xiong, 2020	1	1	1	0	1	1	1	1	7	Low
28	Caliskan, 2020	1	1	1	0	0	1	1	1	6	Moderate
29	Chacko, 2021	1	1	1	0	0	1	1	1	6	Moderate
30	Khawaja, 2021	1	1	1	1	0	1	1	1	7	Low
31	Barman, 2021	1	1	1	0	2	1	1	1	8	Low
32	Mithal , 2021	1	1	1	0	0	1	1	1	6	Moderate
33	Terlecki , 2021	0	0	1	0	0	1	1	1	4	Moderate
34	Cen , 2020	1	1	1	0	1	1	1	1	7	Low
35	Keskin, 2021	1	1	1	1	0	1	1	1	7	Low
36	Girardin, 2021	1	1	1	0	1	0	1	1	6	Moderate
37	Nguyen, 2020	1	1	1	1	0	1	1	1	7	Low
38	Ko, 2020	1	1	1	0	2	1	1	1	8	Low
39	Nicholson, 2021	1	1	1	0	2	1	1	1	8	Low
40	Ayten, 2020	0	1	1	0	1	1	1	1	6	Moderate
41	Aldabagh, 2021	1	1	1	1	2	1	0	0	7	Low
42	Ciceri, 2020	1	1	1	1	2	1	1	1	9	Low
43	Kantroo, 2021	1	1	1	1	1	1	0	0	6	Moderate
44	Guarin, 2021	1	1	1	1	2	1	0	0	7	Low
45	Wei, 2020	1	1	1	1	1	1	0	0	6	Moderate
46	Weizman, 2021	1	1	1	1	2	1	1	1	9	Low
47	Mousseaux, 2021	1	1	1	1	2	1	1	1	9	Low
48	Ciprian, 2021	1	1	1	1	2	1	0	0	7	Low
49	Poterucha, 2020	1	1	1	1	2	1	1	1	9	Low
50	Zhong, 2021	1	1	1	1	2	1	0	0	7	Low
51	Lip, 2021	1	1	1	1	1	1	1	1	8	Low
52	Russo, 2021	1	1	1	1	1	1	0	0	6	Moderate
53	Russo, 2020	1	1	1	1	2	1	0	0	7	Low
54	Forsblom, 2021	1	1	1	1	2	1	1	1	9	Low
55	Turagam, 2020	1	1	1	1	0	1	1	0	6	Moderate
56	Nanda , 2021	1	1	1	1	2	1	1	1	9	Low
57	Gupta, 2021	1	1	1	1	1	1	0	0	6	Moderate
58	Adrish, 2020	1	1	1	0	0	0	0	0	3	High
59	Raghavan, 2021	1	1	1	1	0	0	0	0	4	Moderate
60	Linschoten, 2020	1	1	1	1	0	1	1	1	7	Low
61	Koutroumpakis, 2021	1	1	1	1	1	1	0	0	6	Moderate
62	Valenzuela, 2020	1	1	1	1	2	1	0	0	7	Low
63	Gupta, 2021!	1	1	1	1	2	1	1	1	9	Low
64	Violi, 2021	1	1	1	1	2	1	1	1	9	Low
65	Erben, 2021	1	1	1	1	2	1	0	0	7	Low
66	Lodigiani, 2020	0	1	1	1	1	1	0	0	5	Moderate
67	Guner, 2020	1	1	1	1	0	1	1	1	7	Low
68	Maeda, 2021	1	1	1	1	1	1	0	0	6	Moderate
69	Lala, 2020	1	1	1	1	1	1	0	0	6	Moderate
70	Kini, 2021	1	1	1	1	2	1	1	1	9	Low
71	Gormez, 2021	1	1	1	1	1	1	0	0	6	Moderate
72	Gupta, 2020	1	1	1	1	2	1	1	1	9	Low
73	Al-Ani, 2022	1	1	1	0	0	0	0	0	3	High
74	Atlas, 2021	1	1	1	1	0	1	1	1	7	Low
75	Akhavizadegan, 2021	1	1	1	1	0	1	0	0	5	Moderate
76	Banoei, 2021	1	1	1	1	0	1	0	0	5	Moderate

## Sheet: NOS- Case-control studies (2)
NEWCASTLE - OTTAWA QUALITY ASSESSMENT SCALE
CASE CONTROL STUDIES
Note: A study can be awarded a maximum of one star for each numbered item within the Selection and Exposure categories. A maximum of two stars can be given for Comparability.
Selection
1) Is the case definition adequate? a) yes, with independent validation ¯ b) yes, eg record linkage or based on self reports c) no description
2) Representativeness of the cases a) consecutive or obviously representative series of cases ¯ b) potential for selection biases or not stated
3) Selection of Controls a) community controls ¯ b) hospital controls c) no description
4) Definition of Controls a) no history of disease (endpoint) ¯ b) no description of source
Comparability
1) Comparability of cases and controls on the basis of the design or analysis a) study controls for _______________ (Select the most important factor.) ¯ b) study controls for any additional factor ¯ (This criteria could be modified to indicate specific control for a second important factor.)
Exposure
1) Ascertainment of exposure a) secure record (eg surgical records) ¯ b) structured interview where blind to case/control status ¯ c) interview not blinded to case/control status d) written self report or medical record only e) no description
2) Same method of ascertainment for cases and controls a) yes ¯ b) no
3) Non-Response rate a) same rate for both groups ¯ b) non respondents described c) rate different and no designation

## Sheet: NOS- Cohort studies
NEWCASTLE - OTTAWA QUALITY ASSESSMENT SCALE
COHORT STUDIES
Note: A study can be awarded a maximum of one star for each numbered item within the Selection and Exposure categories. A maximum of two stars can be given for Comparability.
Selection
1) Representativeness of the exposed cohort a) truly representative of the average _______________ (describe) in the community ¯ b) somewhat representative of the average ______________ in the community ¯ c) selected group of users eg nurses, volunteers d) no description of the derivation of the cohort
2) Selection of the non exposed cohort a) drawn from the same community as the exposed cohort ¯ b) drawn from a different source c) no description of the derivation of the non exposed cohort
3) Ascertainment of exposure a) secure record (eg surgical records) ¯ b) structured interview ¯ c) written self report d) no description
4) Demonstration that outcome of interest was not present at start of study a) yes ¯ b) no
Comparability
1) Comparability of cohorts on the basis of the design or analysis a) study controls for _____________ (select the most important factor) ¯ b) study controls for any additional factor ¯ (This criteria could be modified to indicate specific control for a second important factor.)
Outcome
1) Assessment of outcome a) independent blind assessment ¯ b) record linkage ¯ c) self report d) no description
2) Was follow-up long enough for outcomes to occur a) yes (select an adequate follow up period for outcome of interest) ¯ b) no
3) Adequacy of follow up of cohorts a) complete follow up - all subjects accounted for ¯ b) subjects lost to follow up unlikely to introduce bias - small number lost - > ____ % (select an adequate %) follow up, or description provided of those lost) ¯ c) follow up rate < ____% (select an adequate %) and no description of those lost d) no statement
